# Supplementary material for: Neoadjuvant Short-Course Radiotherapy Followed by Consolidation Chemotherapy before Surgery for Treating Locally Advanced Rectal Cancer: A Systematic Review and Meta-Analysis
Source: Curr Oncol. 2022 May 19;29(5):3708–27. doi: 10.3390/curroncol29050297 (PMC9139840; doi:10.3390/curroncol29050297)
Supplement: Supplementary file 1 [file curroncol-29-00297-s001.zip]

Archive with 1 entries (1 files):
- curroncol-1667825-supplementary.pdf
